# Supplementary material for: Prevalence of Chronic Diseases and Alterations of Gut Microbiome in People of Ningxia China During Urbanization: An Epidemiological Survey
Source: Front Cell Infect Microbiol. 2021 Nov 3;11:707402. doi: 10.3389/fcimb.2021.707402 (PMC8595329; doi:10.3389/fcimb.2021.707402)
Supplement: Supplementary file 3 [file Table_3.xlsx]

## Sheet: Table S3
Table S3 Clinical characteristics of the 1177 participants who have had microbiota gut 16S rRNA test in this study
	MR N=152	MU N=173	PR N=413	PU N=439	p.MR vs MU	p.MR vs PR	p.MU vs PU	p.PR vs PU
Gender (Male)	72 (47.3684%)	68 (39.3064%)	159 (38.4988%)	155 (35.3075%)	0.353	0.213	0.486	0.486
Age	53.0000 [42.7500-63.0000]	53.0000 [41.0000-65.0000]	53.0000 [46.0000-61.0000]	55.0000 [45.0000-63.0000]	0.900	0.900	0.900	0.770
BMI	24.0300 [22.1000-26.4700]	25.2800 [22.9750-27.0550]	25.5600 [23.7300-28.2300]	25.2800 [22.7800-27.6700]	0.023	<0.001	0.610	0.009
Diabetes	9 (5.9211%)	10 (5.7803%)	37 (8.9588%)	51 (11.6173%)	1.000	0.382	0.194	0.382
Hyperlipidemia	11 (7.2368%)	8 (4.6243%)	91 (22.0339%)	96 (21.8679%)	0.533	<0.001	<0.001	1.000
Hypertension:	40 (26.3158%)	71 (41.0405%)	126 (30.5085%)	94 (21.4123%)	0.015	0.386	<0.001	0.009
Fatty liver disease	12 (8.1081%)	34 (19.6532%)	145 (35.1090%)	157 (35.7631%)	0.006	<0.001	<0.001	0.898
pH	5.0000 [5.0000-6.0000]	5.0000 [5.0000-6.0000]	5.0000 [5.0000-6.0000]	5.0000 [5.0000-6.0000]	0.824	0.680	0.680	0.680
Specific gravity	1.0200 [1.0200-1.0250]	1.0200 [1.0150-1.0250]	1.0150 [1.0150-1.0200]	1.0200 [1.0150-1.0200]	0.032	<0.001	<0.001	0.245
Alanine aminotransferase	17.4000 [13.3100-23.1800]	17.6000 [12.9100-24.3200]	21.3100 [16.4425-29.7950]	20.1750 [14.8200-28.4825]	0.985	<0.001	0.001	0.194
Aspartate aminotransferase	20.5400 [17.9600-24.4000]	20.6300 [17.5900-23.7700]	22.6550 [19.1300-26.2325]	22.2600 [19.2500-27.0250]	0.996	0.001	0.001	0.996
Total protein	76.4850 [73.3075-81.4475]	78.1300 [72.4800-82.3500]	84.1200 [81.2125-87.2500]	85.6750 [82.7700-88.9125]	0.560	<0.001	<0.001	<0.001
Albumin	47.9000 [44.9400-51.5400]	49.7400 [45.7900-52.3200]	49.6850 [48.2400-51.2125]	49.3650 [47.7700-50.9150]	0.082	<0.001	0.800	0.052
Globulin	28.8000 [26.1000-31.2500]	28.6000 [26.1000-31.1000]	34.4000 [32.1000-37.1000]	36.1000 [33.6250-38.6000]	0.672	<0.001	<0.001	<0.001
Albumin Globulin ratio	1.6800 [1.5675-1.8350]	1.7200 [1.5600-1.8500]	1.4400 [1.3400-1.5525]	1.3600 [1.2700-1.4600]	0.340	<0.001	<0.001	<0.001
Uric acid	231.3800 [191.7450-264.9200]	244.9200 [200.6000-296.4500]	284.2100 [237.6250-340.8175]	318.9500 [266.8050-383.2100]	0.055	<0.001	<0.001	<0.001
Urea	5.0300 [3.9800-6.0500]	4.7400 [3.9500-5.7300]	5.0350 [4.1075-6.2825]	5.0800 [4.3400-6.1075]	0.300	0.566	0.006	0.566
Creatinine	68.9600 [54.9200-82.7100]	79.9000 [71.6300-90.0000]	80.3250 [74.4575-88.2475]	81.1250 [71.4600-88.4275]	<0.001	<0.001	0.935	0.457
Glucose	4.6600 [4.2525-5.2225]	4.7600 [4.4700-5.1700]	4.3100 [4.0275-4.7200]	4.5100 [4.1725-5.1175]	0.087	<0.001	<0.001	<0.001
GlyHemo	5.3000 [5.1000-5.6000]	5.3000 [5.0000-5.7000]	5.2000 [4.9000-5.6000]	5.2000 [4.8000-5.7000]	0.524	0.313	0.424	0.524
Triglyceride	0.9700 [0.7000-1.3700]	1.2300 [0.7600-1.8400]	1.4950 [0.9800-2.2500]	1.5600 [1.0800-2.3500]	0.007	<0.001	<0.001	0.201
Total cholesterol	3.4100 [3.0100-4.0800]	3.4100 [2.9000-3.8400]	3.7600 [3.3075-4.3025]	3.8600 [3.3400-4.3575]	0.166	<0.001	<0.001	0.387
High density lipoprotein	1.2700 [1.0600-1.4900]	1.2500 [1.1000-1.4900]	0.9750 [0.8300-1.1300]	0.9950 [0.8400-1.1500]	0.781	<0.001	<0.001	0.176
Low density lipoprotein	2.3200 [1.9600-2.7100]	2.5500 [2.0000-3.0100]	2.6050 [2.1000-3.0100]	2.6500 [2.1925-3.1975]	0.022	<0.001	0.025	0.070
White blood cell count	5.3200 [4.5400-6.4600]	5.6100 [4.7525-6.6775]	6.1000 [4.9375-7.1225]	5.9900 [4.8700-6.8700]	0.207	<0.001	0.061	0.207
Neutrophil count	3.0100 [2.3100-3.7100]	3.0750 [2.6100-3.8725]	3.3500 [2.7075-4.1925]	3.3100 [2.6400-3.9300]	0.178	0.002	0.279	0.178
Lymphocyte count	1.9700 [1.5000-2.3700]	1.9600 [1.6500-2.4800]	2.1900 [1.7900-2.5350]	2.1000 [1.7400-2.5700]	0.249	<0.001	0.056	0.249
Monocyte count	0.2600 [0.2000-0.3300]	0.2700 [0.2200-0.3300]	0.2800 [0.2400-0.3500]	0.2900 [0.2300-0.3400]	0.326	0.006	0.087	0.584
Eosinophil count	0.0800 [0.0400-0.1300]	0.0750 [0.0425-0.1200]	0.0900 [0.0500-0.1400]	0.1000 [0.0600-0.1500]	0.883	0.102	0.007	0.186
Basophil count	0.0300 [0.0200-0.0400]	0.0300 [0.0200-0.0400]	0.0300 [0.0200-0.0500]	0.0300 [0.0200-0.0500]	0.813	0.912	0.536	0.536
Neutrophil percentage	55.1000 [49.5000-61.3000]	55.9500 [50.4500-62.2750]	56.3500 [50.9750-61.0500]	55.5000 [50.4000-61.1000]	0.939	0.939	0.939	0.939
Lymphocyte percentage	36.7000 [30.9000-42.7000]	36.8500 [30.8000-41.4750]	36.3000 [31.2750-41.4000]	36.6000 [31.4000-41.7000]	0.961	0.961	0.961	0.961
Monocyte percentage	4.9000 [4.1000-5.6000]	4.8500 [4.2000-5.4750]	4.7000 [4.1000-5.4000]	4.9000 [4.1000-5.7000]	0.958	0.861	0.861	0.861
Eosinophil percentage	1.3000 [0.8000-2.3000]	1.3500 [0.8000-2.0750]	1.4000 [0.9000-2.2000]	1.6000 [0.9000-2.5000]	0.658	0.522	0.039	0.091
Basophil percentage	0.6000 [0.4000-0.8000]	0.6000 [0.4000-0.8000]	0.5000 [0.4000-0.7000]	0.6000 [0.4000-0.8000]	0.560	0.091	0.591	0.091
Red blood cell count	5.0500 [4.7300-5.3800]	4.8250 [4.5350-5.1650]	4.8150 [4.5500-5.1525]	4.7850 [4.4625-5.1300]	<0.001	<0.001	0.260	0.115
Hemoglobin	155.0000 [144.0000-169.0000]	149.0000 [138.0000-160.0000]	144.0000 [135.0000-155.0000]	144.0000 [135.0000-154.0000]	0.001	<0.001	0.001	0.574
Hematocrit	47.3000 [44.2000-51.3000]	45.9000 [42.1000-49.1250]	45.0500 [42.1000-48.4250]	45.1000 [42.8000-48.6000]	0.006	<0.001	0.618	0.647
Mean corpuscular volume	94.5000 [91.6000-97.7000]	94.9000 [92.1000-98.1000]	94.0000 [90.1000-96.4250]	95.1500 [92.5000-98.4000]	0.401	0.200	0.444	<0.001
Mean corpuscular hemoglobin	31.0000 [29.8000-32.1000]	30.8000 [30.0000-32.0000]	30.1000 [28.9000-31.1000]	30.3000 [29.4000-31.1750]	0.731	<0.001	<0.001	0.025
Mean Corpuscular Hemoglobin Concentration	327.0000 [320.0000-333.0000]	326.0000 [319.0000-332.0000]	322.0000 [312.0000-327.0000]	317.0000 [310.0000-325.0000]	0.226	<0.001	<0.001	<0.001
Coefficient of variation of red cell distribution width	11.6000 [11.2000-12.0000]	11.5500 [10.9000-12.1000]	12.2000 [11.7000-12.7000]	12.2000 [11.7000-12.7000]	0.093	<0.001	<0.001	0.686
Red cell distribution width standard deviation	42.3000 [40.3000-44.9000]	42.1000 [40.2000-44.1750]	43.8000 [41.5000-46.3000]	44.7000 [42.6000-47.1000]	0.265	<0.001	<0.001	<0.001
Platelet count	194.0000 [163.0000-230.0000]	187.0000 [155.2500-215.0000]	192.5000 [161.7500-219.0000]	189.0000 [163.0000-220.7500]	0.407	0.685	0.407	0.891
Mean platelet volume	8.9000 [8.4000-9.4000]	8.7000 [8.2000-9.3000]	9.0000 [8.3750-9.6000]	8.9500 [8.4000-9.6000]	0.140	0.566	0.013	0.891
Platelet distribution width	16.3000 [16.1000-16.6000]	16.3000 [16.1000-16.7000]	16.3000 [16.0000-16.7000]	16.3000 [16.0000-16.7000]	0.957	0.957	0.957	0.957
Plateletcrit	0.1700 [0.1400-0.1900]	0.1500 [0.1325-0.1800]	0.1700 [0.1400-0.1900]	0.1700 [0.1455-0.1900]	0.014	0.951	0.005	0.968
Large platelet count	56.0000 [46.0000-64.0000]	50.0000 [43.2500-58.0000]	55.0000 [48.0000-66.0000]	56.0000 [47.0000-65.0000]	0.004	0.787	<0.001	0.787
Platelet large cell ratio	28.7000 [23.6000-34.4000]	27.1500 [23.5000-33.0000]	29.9000 [24.2750-35.2000]	29.4000 [24.2250-35.3000]	0.307	0.508	0.045	0.785
MR: Mountain rural, MU: Mountain urban, PR: Plain rural, PU: Plain urban. Continuous variables were expressed as median (interquartile ranges). Categorical variables were expressed as percentages. Continuous variables were compared using Wilcoxon rank-sum test, and categorical variables were compared using Chi-square test or Fisher’s exact test.
