# Supplementary material for: Prevalence of Chronic Diseases and Alterations of Gut Microbiome in People of Ningxia China During Urbanization: An Epidemiological Survey
Source: Front Cell Infect Microbiol. 2021 Nov 3;11:707402. doi: 10.3389/fcimb.2021.707402 (PMC8595329; doi:10.3389/fcimb.2021.707402)
Supplement: Supplementary file 9 [file Table_9.xlsx]

## Sheet: Table S9
Table S9 Effect size analyis results
Variable	Explained variance (R2)	P value	Percentage	group
Urea	0.00193928	0.025	1.24632	Urea
Residence	0.0232503	0.001	14.9423	Residence
Uric acid	0.00970667	0.001	6.23822	Hepatic and renal function
Globulin	0.00621062	0.001	3.9914	Hepatic and renal function
Triglyceride	0.00553905	0.001	3.5598	Hepatic and renal function
High density lipoprotein	0.00521203	0.001	3.34963	Hepatic and renal function
Total protein	0.00479301	0.001	3.08034	Hepatic and renal function
Albumin/globulin ratio	0.00420252	0.001	2.70085	Hepatic and renal function
Total cholesterol	0.00384651	0.001	2.47205	Hepatic and renal function
Glycosylated hemoglobin	0.0035706	0.002	2.29473	Hepatic and renal function
Glucose	0.00353909	0.002	2.27448	Hepatic and renal function
Alanine aminotransferase	0.00291421	0.004	1.87288	Hepatic and renal function
Gender	0.00253062	0.001	1.62636	Gender
Flour	0.0073133	0.001	4.70006	food
Rice	0.00652952	0.001	4.19635	food
Potatoes	0.00518002	0.001	3.32906	food
Salted vegetables	0.0033391	0.001	2.14595	food
Meat	0.00235677	0.003	1.51463	food
Vegetables	0.00226685	0.006	1.45685	food
Kimchi	0.0021768	0.005	1.39897	food
Fatty liver disease	0.00581774	0.001	3.73891	disease
Diabetes	0.0056904	0.001	3.65707	disease
Dyslipidemia	0.00451023	0.001	2.89861	disease
Cholecystectomy	0.0019243	0.019	1.2367	disease
White blood cell count	0.00439077	0.001	2.82183	blood
Neutrophil count	0.00417579	0.001	2.68367	blood
Plateletcrit	0.00310092	0.003	1.99288	blood
Large platelet count	0.00302476	0.002	1.94393	blood
Platelet count	0.0025628	0.006	1.64705	blood
Lymphocyte count	0.00235633	0.011	1.51435	blood
Hemoglobin	0.00226711	0.006	1.45701	blood
Monocyte count	0.00181138	0.037	1.16413	blood
Red blood cell count	0.00173115	0.037	1.11256	blood
Age	0.00580299	0.001	3.72943	Age
