# Supplementary material for: Prevalence of Chronic Diseases and Alterations of Gut Microbiome in People of Ningxia China During Urbanization: An Epidemiological Survey
Source: Front Cell Infect Microbiol. 2021 Nov 3;11:707402. doi: 10.3389/fcimb.2021.707402 (PMC8595329; doi:10.3389/fcimb.2021.707402)
Supplement: Supplementary file 10 [file Table_10.xlsx]

## Sheet: Table 10
Table S10 NSTI values
Sample	Metric	Value
S2366	Weighted NSTI	0.0712602
S1735	Weighted NSTI	0.0363478
S1732	Weighted NSTI	0.0568529
S1207	Weighted NSTI	0.046901
S0164	Weighted NSTI	0.0547403
S1309	Weighted NSTI	0.0442797
S2339	Weighted NSTI	0.0667222
S2420	Weighted NSTI	0.0760368
S2411	Weighted NSTI	0.120653
S0577	Weighted NSTI	0.0476977
S2129	Weighted NSTI	0.0732611
S2168	Weighted NSTI	0.0512968
S2568	Weighted NSTI	0.0523467
S1774	Weighted NSTI	0.0442542
S0418	Weighted NSTI	0.0802755
S2084	Weighted NSTI	0.0672169
S0388	Weighted NSTI	0.0611402
S1806	Weighted NSTI	0.0939481
S1844	Weighted NSTI	0.0649788
S2127	Weighted NSTI	0.0802635
S2426	Weighted NSTI	0.121615
S2431	Weighted NSTI	0.106626
S2075	Weighted NSTI	0.117004
S2264	Weighted NSTI	0.0658812
S2316	Weighted NSTI	0.0585459
S1955	Weighted NSTI	0.111919
S2427	Weighted NSTI	0.0520499
S1726	Weighted NSTI	0.0644707
S0272	Weighted NSTI	0.0633465
S2371	Weighted NSTI	0.063789
S2285	Weighted NSTI	0.0352832
S1895	Weighted NSTI	0.102943
S2158	Weighted NSTI	0.0642397
S0758	Weighted NSTI	0.0571432
S2329	Weighted NSTI	0.0914536
S2540	Weighted NSTI	0.0626329
S0377	Weighted NSTI	0.0656846
S1156	Weighted NSTI	0.0540368
S2247	Weighted NSTI	0.0779435
S2294	Weighted NSTI	0.0606582
S1099	Weighted NSTI	0.0897712
S2333	Weighted NSTI	0.0819146
S1380	Weighted NSTI	0.128212
S1336	Weighted NSTI	0.0315315
S2581	Weighted NSTI	0.0769676
S1613	Weighted NSTI	0.0754881
S1763	Weighted NSTI	0.063247
S2092	Weighted NSTI	0.044299
S2087	Weighted NSTI	0.0837523
S2064	Weighted NSTI	0.0718217
S1824	Weighted NSTI	0.0711552
S1023	Weighted NSTI	0.0631438
S0841	Weighted NSTI	0.0964514
S0440	Weighted NSTI	0.123466
S1610	Weighted NSTI	0.0673659
S0008	Weighted NSTI	0.124654
S1905	Weighted NSTI	0.0680065
S1727	Weighted NSTI	0.0810879
S0294	Weighted NSTI	0.0583393
S0834	Weighted NSTI	0.076503
S1124	Weighted NSTI	0.0740955
S1696	Weighted NSTI	0.0687171
S0107	Weighted NSTI	0.0549375
S1916	Weighted NSTI	0.0793297
S0456	Weighted NSTI	0.114704
S1135	Weighted NSTI	0.111228
S0429	Weighted NSTI	0.0786884
S0452	Weighted NSTI	0.113587
S1314	Weighted NSTI	0.0945953
S2085	Weighted NSTI	0.0886466
S1729	Weighted NSTI	0.112946
S1268	Weighted NSTI	0.0645882
S2202	Weighted NSTI	0.06697
S1335	Weighted NSTI	0.0413427
S1116	Weighted NSTI	0.144426
S1677	Weighted NSTI	0.151329
S2547	Weighted NSTI	0.0573751
S2340	Weighted NSTI	0.0505146
S1770	Weighted NSTI	0.0621754
S1017	Weighted NSTI	0.0760866
S1161	Weighted NSTI	0.0685048
S0110	Weighted NSTI	0.0788557
S1858	Weighted NSTI	0.0827898
S0469	Weighted NSTI	0.0619003
S1754	Weighted NSTI	0.0696862
S1165	Weighted NSTI	0.123281
S0445	Weighted NSTI	0.108681
S1155	Weighted NSTI	0.0393513
S1295	Weighted NSTI	0.0420902
S2051	Weighted NSTI	0.0713154
S0473	Weighted NSTI	0.14289
S2324	Weighted NSTI	0.0427261
S1773	Weighted NSTI	0.0490705
S1795	Weighted NSTI	0.0766615
S1801	Weighted NSTI	0.117706
S1789	Weighted NSTI	0.0428331
S0226	Weighted NSTI	0.165349
S2094	Weighted NSTI	0.12795
S1397	Weighted NSTI	0.0491152
S2262	Weighted NSTI	0.084334
S1439	Weighted NSTI	0.0880989
S1473	Weighted NSTI	0.0518441
S1920	Weighted NSTI	0.0699423
S1411	Weighted NSTI	0.0642446
S2583	Weighted NSTI	0.122008
S1000	Weighted NSTI	0.147161
S1939	Weighted NSTI	0.0920772
S2197	Weighted NSTI	0.0721053
S1882	Weighted NSTI	0.0465695
S0918	Weighted NSTI	0.0900971
S1503	Weighted NSTI	0.0735196
S1194	Weighted NSTI	0.0809828
S1576	Weighted NSTI	0.0777097
S0602	Weighted NSTI	0.0745889
S1935	Weighted NSTI	0.102889
S2505	Weighted NSTI	0.115008
S0588	Weighted NSTI	0.0772248
S1560	Weighted NSTI	0.0927959
S0421	Weighted NSTI	0.0920246
S0369	Weighted NSTI	0.0619445
S1972	Weighted NSTI	0.0796053
S2375	Weighted NSTI	0.139204
S1466	Weighted NSTI	0.0836469
S1507	Weighted NSTI	0.0917187
S0196	Weighted NSTI	0.112073
S1110	Weighted NSTI	0.127186
S1664	Weighted NSTI	0.150005
S2296	Weighted NSTI	0.0858851
S2498	Weighted NSTI	0.102149
S2392	Weighted NSTI	0.102873
S1871	Weighted NSTI	0.062971
S2273	Weighted NSTI	0.056806
S0034	Weighted NSTI	0.107961
S2240	Weighted NSTI	0.135131
S0463	Weighted NSTI	0.0956995
S0064	Weighted NSTI	0.098951
S1036	Weighted NSTI	0.0673114
S1117	Weighted NSTI	0.127109
S1901	Weighted NSTI	0.147307
S2576	Weighted NSTI	0.073026
S1588	Weighted NSTI	0.0625317
S2471	Weighted NSTI	0.053691
S2345	Weighted NSTI	0.166957
S1500	Weighted NSTI	0.0425299
S1519	Weighted NSTI	0.064583
S2022	Weighted NSTI	0.0551509
S1968	Weighted NSTI	0.0470597
S1695	Weighted NSTI	0.0375878
S2194	Weighted NSTI	0.0442625
S2278	Weighted NSTI	0.0614368
S0325	Weighted NSTI	0.0584116
S0458	Weighted NSTI	0.076739
S1448	Weighted NSTI	0.0715733
S0556	Weighted NSTI	0.117365
S0550	Weighted NSTI	0.0782274
S1947	Weighted NSTI	0.111189
S0823	Weighted NSTI	0.149722
S1981	Weighted NSTI	0.0704085
S0239	Weighted NSTI	0.111325
S0668	Weighted NSTI	0.14358
S0880	Weighted NSTI	0.100965
S0897	Weighted NSTI	0.136409
S1101	Weighted NSTI	0.135047
S1719	Weighted NSTI	0.0762957
S2146	Weighted NSTI	0.0778796
S2151	Weighted NSTI	0.0807952
S2487	Weighted NSTI	0.14711
S0840	Weighted NSTI	0.0922998
S1079	Weighted NSTI	0.145993
S1088	Weighted NSTI	0.105009
S1424	Weighted NSTI	0.126746
S2507	Weighted NSTI	0.0860339
S0104	Weighted NSTI	0.0902654
S0228	Weighted NSTI	0.0683209
S0298	Weighted NSTI	0.133981
S1052	Weighted NSTI	0.120015
S1082	Weighted NSTI	0.0795175
S1499	Weighted NSTI	0.0627731
S1860	Weighted NSTI	0.0590284
S1880	Weighted NSTI	0.0847177
S2357	Weighted NSTI	0.0977156
S2560	Weighted NSTI	0.107627
S0063	Weighted NSTI	0.0936877
S0065	Weighted NSTI	0.116172
S0467	Weighted NSTI	0.0900655
S2218	Weighted NSTI	0.103368
S1031	Weighted NSTI	0.117554
S1195	Weighted NSTI	0.0987243
S1915	Weighted NSTI	0.129138
S2252	Weighted NSTI	0.113868
S0455	Weighted NSTI	0.0847169
S1067	Weighted NSTI	0.0900627
S1910	Weighted NSTI	0.0956838
S0120	Weighted NSTI	0.138492
S0947	Weighted NSTI	0.115777
S2032	Weighted NSTI	0.0760382
S2039	Weighted NSTI	0.120257
S2115	Weighted NSTI	0.117415
S2232	Weighted NSTI	0.0961352
S0546	Weighted NSTI	0.104752
S1063	Weighted NSTI	0.080088
S0100	Weighted NSTI	0.120568
S1884	Weighted NSTI	0.108521
S2173	Weighted NSTI	0.0908259
S1568	Weighted NSTI	0.180438
S2178	Weighted NSTI	0.0839956
S1243	Weighted NSTI	0.107488
S1627	Weighted NSTI	0.0955694
S0038	Weighted NSTI	0.107236
S2603	Weighted NSTI	0.10195
S0491	Weighted NSTI	0.0943893
S2203	Weighted NSTI	0.147959
S0016	Weighted NSTI	0.120151
S0088	Weighted NSTI	0.0845031
S0354	Weighted NSTI	0.103706
S1973	Weighted NSTI	0.082655
S0051	Weighted NSTI	0.121592
S1044	Weighted NSTI	0.0562251
S0151	Weighted NSTI	0.177938
S0460	Weighted NSTI	0.0899354
S0704	Weighted NSTI	0.05033
S1274	Weighted NSTI	0.0639904
S1050	Weighted NSTI	0.06787
S2036	Weighted NSTI	0.0505115
S1830	Weighted NSTI	0.166715
S1721	Weighted NSTI	0.0786733
S1030	Weighted NSTI	0.0862863
S0470	Weighted NSTI	0.07173
S1453	Weighted NSTI	0.104
S1028	Weighted NSTI	0.133729
S2192	Weighted NSTI	0.0741935
S1864	Weighted NSTI	0.0796044
S2249	Weighted NSTI	0.0617413
S2307	Weighted NSTI	0.0759728
S2284	Weighted NSTI	0.0825404
S1261	Weighted NSTI	0.113171
S2052	Weighted NSTI	0.0695691
S2368	Weighted NSTI	0.0711268
S0983	Weighted NSTI	0.0954083
S2169	Weighted NSTI	0.0507241
S1971	Weighted NSTI	0.123931
S0183	Weighted NSTI	0.0855278
S0510	Weighted NSTI	0.151474
S1752	Weighted NSTI	0.0803877
S1853	Weighted NSTI	0.103579
S1868	Weighted NSTI	0.0900723
S1215	Weighted NSTI	0.102766
S2066	Weighted NSTI	0.10864
S0477	Weighted NSTI	0.0687787
S2171	Weighted NSTI	0.0706504
S0276	Weighted NSTI	0.0819157
S1174	Weighted NSTI	0.0735291
S1586	Weighted NSTI	0.0550592
S2305	Weighted NSTI	0.0924674
S1329	Weighted NSTI	0.0703944
S2163	Weighted NSTI	0.0857631
S2292	Weighted NSTI	0.0620951
S0366	Weighted NSTI	0.124189
S2037	Weighted NSTI	0.040237
S0933	Weighted NSTI	0.183249
S2272	Weighted NSTI	0.0948775
S1742	Weighted NSTI	0.0707043
S2228	Weighted NSTI	0.127395
S2000	Weighted NSTI	0.100517
S2199	Weighted NSTI	0.0961428
S2118	Weighted NSTI	0.103587
S2468	Weighted NSTI	0.0716031
S1039	Weighted NSTI	0.0721908
S1715	Weighted NSTI	0.0655126
S1060	Weighted NSTI	0.0808508
S0442	Weighted NSTI	0.0807417
S0593	Weighted NSTI	0.0758454
S2419	Weighted NSTI	0.0803552
S2242	Weighted NSTI	0.079932
S1048	Weighted NSTI	0.0875596
S1730	Weighted NSTI	0.0534982
S2331	Weighted NSTI	0.0571949
S2598	Weighted NSTI	0.0954034
S1098	Weighted NSTI	0.0771648
S2026	Weighted NSTI	0.0888064
S0632	Weighted NSTI	0.0827088
S1728	Weighted NSTI	0.0561195
S0155	Weighted NSTI	0.0741998
S1865	Weighted NSTI	0.115915
S1476	Weighted NSTI	0.0924608
S2246	Weighted NSTI	0.0518651
S1638	Weighted NSTI	0.0834336
S0425	Weighted NSTI	0.0734705
S1848	Weighted NSTI	0.0837898
S2233	Weighted NSTI	0.102025
S1914	Weighted NSTI	0.0927341
S2360	Weighted NSTI	0.0849472
S2466	Weighted NSTI	0.0690712
S1845	Weighted NSTI	0.10248
S1950	Weighted NSTI	0.113516
S0483	Weighted NSTI	0.112151
S1693	Weighted NSTI	0.0899671
S0070	Weighted NSTI	0.0855254
S2402	Weighted NSTI	0.105277
S0253	Weighted NSTI	0.0902924
S2073	Weighted NSTI	0.116094
S0865	Weighted NSTI	0.11019
S2003	Weighted NSTI	0.0703965
S1959	Weighted NSTI	0.0602305
S0197	Weighted NSTI	0.0907369
S0085	Weighted NSTI	0.0738526
S1086	Weighted NSTI	0.0630586
S1861	Weighted NSTI	0.0891604
S2030	Weighted NSTI	0.0781309
S1811	Weighted NSTI	0.113813
S1906	Weighted NSTI	0.0976914
S2451	Weighted NSTI	0.0721745
S1908	Weighted NSTI	0.0817555
S1903	Weighted NSTI	0.105712
S1912	Weighted NSTI	0.0536432
S1630	Weighted NSTI	0.0698642
S2229	Weighted NSTI	0.114464
S1167	Weighted NSTI	0.173463
S1037	Weighted NSTI	0.0553134
S1967	Weighted NSTI	0.135186
S1748	Weighted NSTI	0.113591
S0426	Weighted NSTI	0.045825
S0069	Weighted NSTI	0.0632602
S0924	Weighted NSTI	0.0800211
S1108	Weighted NSTI	0.0764533
S1913	Weighted NSTI	0.124996
S1980	Weighted NSTI	0.117168
S2349	Weighted NSTI	0.107134
S2529	Weighted NSTI	0.084685
S1966	Weighted NSTI	0.068775
S2135	Weighted NSTI	0.0867289
S2474	Weighted NSTI	0.12845
S1021	Weighted NSTI	0.113172
S1072	Weighted NSTI	0.0965982
S0267	Weighted NSTI	0.157793
S2226	Weighted NSTI	0.100235
S2520	Weighted NSTI	0.148201
S2207	Weighted NSTI	0.0980338
S2543	Weighted NSTI	0.105746
S0552	Weighted NSTI	0.158378
S1650	Weighted NSTI	0.14945
S1618	Weighted NSTI	0.0864533
S2407	Weighted NSTI	0.091782
S2604	Weighted NSTI	0.152462
S2430	Weighted NSTI	0.121641
S0433	Weighted NSTI	0.067861
S1057	Weighted NSTI	0.121074
S2527	Weighted NSTI	0.103364
S2130	Weighted NSTI	0.090972
S1761	Weighted NSTI	0.105096
S2279	Weighted NSTI	0.0693439
S2244	Weighted NSTI	0.098549
S0446	Weighted NSTI	0.0885476
S2533	Weighted NSTI	0.0797161
S2128	Weighted NSTI	0.094026
S2421	Weighted NSTI	0.0852117
S1020	Weighted NSTI	0.0871393
S0059	Weighted NSTI	0.0797133
S0777	Weighted NSTI	0.0539093
S0439	Weighted NSTI	0.0553429
S0850	Weighted NSTI	0.100856
S2566	Weighted NSTI	0.0929241
S1778	Weighted NSTI	0.0672086
S0399	Weighted NSTI	0.0753783
S0023	Weighted NSTI	0.0762928
S2200	Weighted NSTI	0.0963297
S2126	Weighted NSTI	0.102359
S1717	Weighted NSTI	0.0780293
S0715	Weighted NSTI	0.0998193
S1093	Weighted NSTI	0.108685
S1136	Weighted NSTI	0.0617676
S2256	Weighted NSTI	0.0896293
S1919	Weighted NSTI	0.0544076
S0562	Weighted NSTI	0.10207
S1839	Weighted NSTI	0.0977222
S1581	Weighted NSTI	0.127718
S0952	Weighted NSTI	0.0997423
S0081	Weighted NSTI	0.0676628
S0838	Weighted NSTI	0.0987844
S1850	Weighted NSTI	0.102141
S0012	Weighted NSTI	0.0904735
S2095	Weighted NSTI	0.11835
S0066	Weighted NSTI	0.094347
S1670	Weighted NSTI	0.111636
S1620	Weighted NSTI	0.0793315
S2167	Weighted NSTI	0.128047
S0821	Weighted NSTI	0.149797
S1226	Weighted NSTI	0.0842815
S2490	Weighted NSTI	0.0765004
S1232	Weighted NSTI	0.0774453
S1536	Weighted NSTI	0.0855114
S1676	Weighted NSTI	0.0825774
S0502	Weighted NSTI	0.0740855
S2109	Weighted NSTI	0.103986
S1918	Weighted NSTI	0.0850753
S1384	Weighted NSTI	0.29068
S1212	Weighted NSTI	0.0699951
S2425	Weighted NSTI	0.096644
S0882	Weighted NSTI	0.0889325
S1969	Weighted NSTI	0.0916703
S0079	Weighted NSTI	0.0808893
S2422	Weighted NSTI	0.0959928
S1045	Weighted NSTI	0.138228
S0658	Weighted NSTI	0.0743994
S1140	Weighted NSTI	0.0549018
S1819	Weighted NSTI	0.07746
S1851	Weighted NSTI	0.0747225
S2593	Weighted NSTI	0.0580084
S1007	Weighted NSTI	0.0641225
S0017	Weighted NSTI	0.0693123
S1943	Weighted NSTI	0.103194
S0218	Weighted NSTI	0.189436
S0243	Weighted NSTI	0.16874
S2145	Weighted NSTI	0.0743024
S1119	Weighted NSTI	0.0427281
S2172	Weighted NSTI	0.0520191
S0245	Weighted NSTI	0.0575798
S1875	Weighted NSTI	0.0727601
S0097	Weighted NSTI	0.0416267
S2227	Weighted NSTI	0.02882
S0660	Weighted NSTI	0.0631994
S2288	Weighted NSTI	0.0463376
S1740	Weighted NSTI	0.0544853
S1899	Weighted NSTI	0.0513569
S1790	Weighted NSTI	0.19266
S1792	Weighted NSTI	0.139837
S1731	Weighted NSTI	0.0525725
S1321	Weighted NSTI	0.144677
S1040	Weighted NSTI	0.0723552
S1377	Weighted NSTI	0.0787591
S0078	Weighted NSTI	0.0696547
S0313	Weighted NSTI	0.0865775
S1312	Weighted NSTI	0.105897
S0493	Weighted NSTI	0.115619
S2480	Weighted NSTI	0.0589054
S1883	Weighted NSTI	0.0838288
S1587	Weighted NSTI	0.108908
S0772	Weighted NSTI	0.149642
S0610	Weighted NSTI	0.0934358
S1584	Weighted NSTI	0.144659
S1238	Weighted NSTI	0.0486618
S2210	Weighted NSTI	0.135388
S0342	Weighted NSTI	0.0872632
S2189	Weighted NSTI	0.0842713
S0800	Weighted NSTI	0.122547
S1190	Weighted NSTI	0.110447
S1661	Weighted NSTI	0.107151
S1186	Weighted NSTI	0.0799206
S1182	Weighted NSTI	0.110581
S0540	Weighted NSTI	0.0779483
S2124	Weighted NSTI	0.0660355
S2503	Weighted NSTI	0.0458109
S1073	Weighted NSTI	0.0573653
S1999	Weighted NSTI	0.0870178
S1809	Weighted NSTI	0.0738811
S1815	Weighted NSTI	0.111316
S2113	Weighted NSTI	0.0688321
S2110	Weighted NSTI	0.112216
S1544	Weighted NSTI	0.152714
S2162	Weighted NSTI	0.09733
S1189	Weighted NSTI	0.106208
S1609	Weighted NSTI	0.207293
S1191	Weighted NSTI	0.168629
S1204	Weighted NSTI	0.105035
S2555	Weighted NSTI	0.152576
S1166	Weighted NSTI	0.0469583
S1663	Weighted NSTI	0.0978981
S1170	Weighted NSTI	0.0712173
S1068	Weighted NSTI	0.100528
S2313	Weighted NSTI	0.0550039
S0740	Weighted NSTI	0.0661519
S0077	Weighted NSTI	0.056139
S1120	Weighted NSTI	0.0635447
S1501	Weighted NSTI	0.0631415
S1855	Weighted NSTI	0.081143
S2089	Weighted NSTI	0.0797805
S2423	Weighted NSTI	0.0783823
S0255	Weighted NSTI	0.143146
S1784	Weighted NSTI	0.0867991
S1787	Weighted NSTI	0.0908503
S1127	Weighted NSTI	0.0685127
S1970	Weighted NSTI	0.115436
S1416	Weighted NSTI	0.0489859
S1344	Weighted NSTI	0.0877145
S2098	Weighted NSTI	0.101329
S1927	Weighted NSTI	0.102688
S0073	Weighted NSTI	0.0395494
S0090	Weighted NSTI	0.108366
S1370	Weighted NSTI	0.0725051
S2573	Weighted NSTI	0.0657287
S2068	Weighted NSTI	0.0892249
S0240	Weighted NSTI	0.0675589
S0271	Weighted NSTI	0.0917657
S1065	Weighted NSTI	0.0453568
S0234	Weighted NSTI	0.141131
S0125	Weighted NSTI	0.110465
S2157	Weighted NSTI	0.0454078
S0364	Weighted NSTI	0.0955837
S0744	Weighted NSTI	0.102903
S0367	Weighted NSTI	0.081699
S1320	Weighted NSTI	0.102799
S0731	Weighted NSTI	0.103919
S1428	Weighted NSTI	0.0746008
S0258	Weighted NSTI	0.113247
S0232	Weighted NSTI	0.114656
S0523	Weighted NSTI	0.0740699
S2355	Weighted NSTI	0.0542729
S1490	Weighted NSTI	0.0974017
S1342	Weighted NSTI	0.105479
S1997	Weighted NSTI	0.0836204
S1615	Weighted NSTI	0.0745761
S0536	Weighted NSTI	0.104612
S0857	Weighted NSTI	0.117898
S0372	Weighted NSTI	0.141286
S2449	Weighted NSTI	0.0994946
S1512	Weighted NSTI	0.0689838
S0207	Weighted NSTI	0.0950751
S0339	Weighted NSTI	0.0993651
S0753	Weighted NSTI	0.117321
S0259	Weighted NSTI	0.11018
S0846	Weighted NSTI	0.10068
S2444	Weighted NSTI	0.0963885
S2196	Weighted NSTI	0.0918115
S0780	Weighted NSTI	0.0784887
S0817	Weighted NSTI	0.0859859
S2354	Weighted NSTI	0.103633
S2076	Weighted NSTI	0.0615546
S1311	Weighted NSTI	0.0600301
S0179	Weighted NSTI	0.0901035
S1352	Weighted NSTI	0.0809903
S1438	Weighted NSTI	0.0781387
S2314	Weighted NSTI	0.0644324
S0852	Weighted NSTI	0.0972934
S1019	Weighted NSTI	0.123405
S0348	Weighted NSTI	0.059171
S0810	Weighted NSTI	0.0792342
S2414	Weighted NSTI	0.13652
S1337	Weighted NSTI	0.0736373
S1350	Weighted NSTI	0.0586899
S0567	Weighted NSTI	0.0903522
S1081	Weighted NSTI	0.0583857
S1409	Weighted NSTI	0.0669199
S0355	Weighted NSTI	0.101194
S0528	Weighted NSTI	0.109807
S1604	Weighted NSTI	0.0914349
S2376	Weighted NSTI	0.0862149
S2099	Weighted NSTI	0.0912919
S0229	Weighted NSTI	0.0811508
S1573	Weighted NSTI	0.133266
S0231	Weighted NSTI	0.0964395
S2511	Weighted NSTI	0.0975792
S2546	Weighted NSTI	0.0821268
S2465	Weighted NSTI	0.0595576
S1449	Weighted NSTI	0.0582936
S1594	Weighted NSTI	0.038287
S0566	Weighted NSTI	0.07443
S1369	Weighted NSTI	0.0899438
S2100	Weighted NSTI	0.107735
S2070	Weighted NSTI	0.0715201
S2352	Weighted NSTI	0.0466704
S1941	Weighted NSTI	0.0926545
S1979	Weighted NSTI	0.0615597
S2049	Weighted NSTI	0.0516015
S2382	Weighted NSTI	0.0899562
S1698	Weighted NSTI	0.106955
S1447	Weighted NSTI	0.0988749
S2016	Weighted NSTI	0.131371
S2018	Weighted NSTI	0.0626092
S1714	Weighted NSTI	0.0665033
S2530	Weighted NSTI	0.171972
S0327	Weighted NSTI	0.0717364
S0376	Weighted NSTI	0.0998306
S0765	Weighted NSTI	0.0924371
S1198	Weighted NSTI	0.0535841
S0263	Weighted NSTI	0.0996438
S2472	Weighted NSTI	0.128149
S0565	Weighted NSTI	0.145743
S2186	Weighted NSTI	0.178163
S1781	Weighted NSTI	0.0772255
S1478	Weighted NSTI	0.13877
S0759	Weighted NSTI	0.117818
S1222	Weighted NSTI	0.0944575
S1603	Weighted NSTI	0.0863634
S2214	Weighted NSTI	0.107148
S0341	Weighted NSTI	0.0603085
S1993	Weighted NSTI	0.0634089
S0162	Weighted NSTI	0.0910101
S0237	Weighted NSTI	0.0635149
S2554	Weighted NSTI	0.0772289
S0779	Weighted NSTI	0.101871
S0836	Weighted NSTI	0.165918
S1373	Weighted NSTI	0.0760231
S2391	Weighted NSTI	0.0674952
S2187	Weighted NSTI	0.0961168
S1863	Weighted NSTI	0.0831234
S2565	Weighted NSTI	0.0911442
S2261	Weighted NSTI	0.0717197
S1389	Weighted NSTI	0.0946555
S1777	Weighted NSTI	0.0634084
S2491	Weighted NSTI	0.0714516
S1480	Weighted NSTI	0.0998636
S0224	Weighted NSTI	0.105295
S2180	Weighted NSTI	0.0735719
S1096	Weighted NSTI	0.0823547
S2131	Weighted NSTI	0.0777932
S2006	Weighted NSTI	0.048876
S0427	Weighted NSTI	0.0721902
S2045	Weighted NSTI	0.0672511
S2572	Weighted NSTI	0.113657
S1047	Weighted NSTI	0.041127
S2436	Weighted NSTI	0.0906711
S1180	Weighted NSTI	0.0844328
S0561	Weighted NSTI	0.10301
S0798	Weighted NSTI	0.0705117
S1247	Weighted NSTI	0.0543116
S1102	Weighted NSTI	0.071419
S2584	Weighted NSTI	0.0994958
S1214	Weighted NSTI	0.0557099
S1330	Weighted NSTI	0.0514238
S1059	Weighted NSTI	0.0506622
S2344	Weighted NSTI	0.049593
S1635	Weighted NSTI	0.0511073
S2588	Weighted NSTI	0.080345
S1391	Weighted NSTI	0.0591143
S1159	Weighted NSTI	0.05291
S2161	Weighted NSTI	0.0575964
S2351	Weighted NSTI	0.0558808
S1788	Weighted NSTI	0.0706212
S2557	Weighted NSTI	0.0442861
S0545	Weighted NSTI	0.0602944
S2121	Weighted NSTI	0.0503834
S1147	Weighted NSTI	0.0561236
S2298	Weighted NSTI	0.0449689
S2590	Weighted NSTI	0.0495283
S1847	Weighted NSTI	0.0496102
S2358	Weighted NSTI	0.0558153
S1173	Weighted NSTI	0.0673767
S1130	Weighted NSTI	0.0581891
S1734	Weighted NSTI	0.0725038
S1160	Weighted NSTI	0.0533925
S1633	Weighted NSTI	0.0767086
S2138	Weighted NSTI	0.0579755
S1686	Weighted NSTI	0.0369553
S2044	Weighted NSTI	0.0565934
S2367	Weighted NSTI	0.0922526
S1803	Weighted NSTI	0.060688
S2369	Weighted NSTI	0.0430704
S1250	Weighted NSTI	0.0409332
S1076	Weighted NSTI	0.0380232
S1699	Weighted NSTI	0.0766373
S2005	Weighted NSTI	0.0363715
S2341	Weighted NSTI	0.043511
S1109	Weighted NSTI	0.0573931
S1722	Weighted NSTI	0.0712111
S1814	Weighted NSTI	0.0435117
S0578	Weighted NSTI	0.058287
S2106	Weighted NSTI	0.0945234
S2212	Weighted NSTI	0.0660024
S1262	Weighted NSTI	0.0552627
S1772	Weighted NSTI	0.0545932
S2548	Weighted NSTI	0.0404987
S1996	Weighted NSTI	0.060457
S1200	Weighted NSTI	0.0617309
S1338	Weighted NSTI	0.0645273
S0908	Weighted NSTI	0.099111
S2267	Weighted NSTI	0.0246823
S1126	Weighted NSTI	0.025557
S2450	Weighted NSTI	0.0455072
S1305	Weighted NSTI	0.0665139
S2564	Weighted NSTI	0.051677
S1570	Weighted NSTI	0.0508708
S1614	Weighted NSTI	0.0698558
S2513	Weighted NSTI	0.0464115
S1224	Weighted NSTI	0.0613076
S2290	Weighted NSTI	0.0360832
S1206	Weighted NSTI	0.0446497
S2579	Weighted NSTI	0.0537546
S0362	Weighted NSTI	0.112039
S2522	Weighted NSTI	0.0801415
S2047	Weighted NSTI	0.136882
S0396	Weighted NSTI	0.12325
S1539	Weighted NSTI	0.0949009
S1462	Weighted NSTI	0.0545206
S1582	Weighted NSTI	0.110283
S1427	Weighted NSTI	0.041579
S0266	Weighted NSTI	0.0979748
S0845	Weighted NSTI	0.0639758
S0233	Weighted NSTI	0.119746
S2461	Weighted NSTI	0.0627313
S2518	Weighted NSTI	0.0759197
S2464	Weighted NSTI	0.125643
S0412	Weighted NSTI	0.0821732
S1747	Weighted NSTI	0.108065
S2479	Weighted NSTI	0.0607881
S2326	Weighted NSTI	0.0687917
S0422	Weighted NSTI	0.0907431
S2499	Weighted NSTI	0.0618948
S2469	Weighted NSTI	0.0627892
S0842	Weighted NSTI	0.0883801
S2245	Weighted NSTI	0.0721701
S2383	Weighted NSTI	0.111854
S2400	Weighted NSTI	0.0546763
S1949	Weighted NSTI	0.0678127
S0749	Weighted NSTI	0.0607303
S1491	Weighted NSTI	0.0860161
S1608	Weighted NSTI	0.0761653
S2293	Weighted NSTI	0.0615897
S0302	Weighted NSTI	0.0710251
S2493	Weighted NSTI	0.0741888
S1557	Weighted NSTI	0.0867592
S1379	Weighted NSTI	0.0585754
S1565	Weighted NSTI	0.0571593
S1307	Weighted NSTI	0.0670723
S1564	Weighted NSTI	0.05568
S1934	Weighted NSTI	0.058637
S2473	Weighted NSTI	0.0563383
S0856	Weighted NSTI	0.110468
S0402	Weighted NSTI	0.0517196
S2063	Weighted NSTI	0.0482428
S0344	Weighted NSTI	0.0497604
S2043	Weighted NSTI	0.0441846
S2335	Weighted NSTI	0.0956752
S2405	Weighted NSTI	0.0524144
S2523	Weighted NSTI	0.043021
S1569	Weighted NSTI	0.0517278
S1704	Weighted NSTI	0.0331337
S2438	Weighted NSTI	0.0461125
S1559	Weighted NSTI	0.0586602
S2198	Weighted NSTI	0.0546069
S2042	Weighted NSTI	0.0686419
S2023	Weighted NSTI	0.0461028
S1533	Weighted NSTI	0.0484018
S2024	Weighted NSTI	0.035068
S1817	Weighted NSTI	0.0671916
S0449	Weighted NSTI	0.0549025
S1703	Weighted NSTI	0.0635299
S0568	Weighted NSTI	0.0483499
S2144	Weighted NSTI	0.0568474
S1681	Weighted NSTI	0.0601724
S2559	Weighted NSTI	0.0660491
S0451	Weighted NSTI	0.0632638
S1426	Weighted NSTI	0.0549066
S2017	Weighted NSTI	0.0222291
S0033	Weighted NSTI	0.040514
S2386	Weighted NSTI	0.075839
S1802	Weighted NSTI	0.0798389
S1936	Weighted NSTI	0.0667645
S2153	Weighted NSTI	0.0655757
S1897	Weighted NSTI	0.0468887
S1308	Weighted NSTI	0.0496123
S2013	Weighted NSTI	0.0508132
S1433	Weighted NSTI	0.0582857
S1444	Weighted NSTI	0.0672624
S1546	Weighted NSTI	0.0692256
S0912	Weighted NSTI	0.0516637
S1779	Weighted NSTI	0.0763104
S2330	Weighted NSTI	0.107148
S2424	Weighted NSTI	0.0820916
S1607	Weighted NSTI	0.0800986
S2327	Weighted NSTI	0.119765
S2321	Weighted NSTI	0.119559
S1631	Weighted NSTI	0.0781259
S2373	Weighted NSTI	0.0675264
S2437	Weighted NSTI	0.0705384
S2397	Weighted NSTI	0.0758709
S1225	Weighted NSTI	0.0643199
S2337	Weighted NSTI	0.0732468
S2231	Weighted NSTI	0.0867797
S1475	Weighted NSTI	0.0500456
S2020	Weighted NSTI	0.0633268
S0839	Weighted NSTI	0.0646388
S2034	Weighted NSTI	0.0957149
S0153	Weighted NSTI	0.0434303
S1794	Weighted NSTI	0.0674728
S2260	Weighted NSTI	0.0553431
S0670	Weighted NSTI	0.0797506
S2510	Weighted NSTI	0.0517319
S2291	Weighted NSTI	0.058366
S0394	Weighted NSTI	0.0591489
S1898	Weighted NSTI	0.0359415
S1805	Weighted NSTI	0.0768913
S1697	Weighted NSTI	0.0588017
S1791	Weighted NSTI	0.0532351
S2120	Weighted NSTI	0.0769766
S2594	Weighted NSTI	0.0422331
S1469	Weighted NSTI	0.0438011
S0406	Weighted NSTI	0.0808436
S2275	Weighted NSTI	0.0622974
S2035	Weighted NSTI	0.0691566
S1094	Weighted NSTI	0.0485274
S2184	Weighted NSTI	0.0934011
S0408	Weighted NSTI	0.0572947
S2179	Weighted NSTI	0.0702048
S2048	Weighted NSTI	0.0753555
S0417	Weighted NSTI	0.0678307
S1511	Weighted NSTI	0.0441761
S1796	Weighted NSTI	0.0420821
S0324	Weighted NSTI	0.0605168
S2204	Weighted NSTI	0.0663679
S2114	Weighted NSTI	0.0811798
S1720	Weighted NSTI	0.0393721
S1221	Weighted NSTI	0.0789477
S1707	Weighted NSTI	0.107462
S2508	Weighted NSTI	0.054158
S1679	Weighted NSTI	0.0709627
S1563	Weighted NSTI	0.0699633
S1080	Weighted NSTI	0.0810038
S1671	Weighted NSTI	0.0769777
S2206	Weighted NSTI	0.0606037
S2289	Weighted NSTI	0.0736852
S0314	Weighted NSTI	0.060655
S2509	Weighted NSTI	0.0661492
S1583	Weighted NSTI	0.0858936
S0774	Weighted NSTI	0.069464
S1762	Weighted NSTI	0.0401727
S1382	Weighted NSTI	0.10221
S1317	Weighted NSTI	0.0528087
S1078	Weighted NSTI	0.0618617
S2365	Weighted NSTI	0.0692462
S1090	Weighted NSTI	0.0692943
S1440	Weighted NSTI	0.0707303
S2563	Weighted NSTI	0.0474973
S0584	Weighted NSTI	0.125264
S0607	Weighted NSTI	0.0566377
S1509	Weighted NSTI	0.0672782
S2253	Weighted NSTI	0.147783
S1271	Weighted NSTI	0.0740834
S1163	Weighted NSTI	0.0540043
S2429	Weighted NSTI	0.0542092
S0080	Weighted NSTI	0.0846345
S1922	Weighted NSTI	0.0591514
S1948	Weighted NSTI	0.0613766
S1446	Weighted NSTI	0.0733758
S1434	Weighted NSTI	0.122855
S1233	Weighted NSTI	0.11186
S1187	Weighted NSTI	0.0942854
S2374	Weighted NSTI	0.0442022
S1367	Weighted NSTI	0.0601366
S1459	Weighted NSTI	0.0509114
S2011	Weighted NSTI	0.0435877
S2255	Weighted NSTI	0.0782661
S2528	Weighted NSTI	0.0515242
S1902	Weighted NSTI	0.0499591
S2108	Weighted NSTI	0.0506832
S2105	Weighted NSTI	0.0766116
S1596	Weighted NSTI	0.0568279
S2470	Weighted NSTI	0.0519698
S1421	Weighted NSTI	0.0530183
S1675	Weighted NSTI	0.0559564
S0350	Weighted NSTI	0.0848061
S0395	Weighted NSTI	0.0669953
S1340	Weighted NSTI	0.0525887
S1925	Weighted NSTI	0.0818266
S1185	Weighted NSTI	0.0657229
S1986	Weighted NSTI	0.0703515
S1520	Weighted NSTI	0.05175
S1931	Weighted NSTI	0.0664004
S0950	Weighted NSTI	0.0395917
S2280	Weighted NSTI	0.0670716
S2413	Weighted NSTI	0.115895
S2328	Weighted NSTI	0.0482588
S2551	Weighted NSTI	0.0544978
S2031	Weighted NSTI	0.07793
S0601	Weighted NSTI	0.123104
S1504	Weighted NSTI	0.059883
S1432	Weighted NSTI	0.0986117
S2237	Weighted NSTI	0.0437676
S0589	Weighted NSTI	0.082001
S2265	Weighted NSTI	0.0437142
S2467	Weighted NSTI	0.0786503
S1995	Weighted NSTI	0.0553579
S1793	Weighted NSTI	0.047159
S1471	Weighted NSTI	0.0688015
S0600	Weighted NSTI	0.0281934
S1532	Weighted NSTI	0.0604073
S1665	Weighted NSTI	0.0423699
S2485	Weighted NSTI	0.0803779
S0504	Weighted NSTI	0.0642813
S0211	Weighted NSTI	0.0762687
S0851	Weighted NSTI	0.0825348
S0360	Weighted NSTI	0.0604137
S0492	Weighted NSTI	0.0623121
S0809	Weighted NSTI	0.0986829
S0518	Weighted NSTI	0.0775065
S1443	Weighted NSTI	0.0549959
S1575	Weighted NSTI	0.0485119
S1482	Weighted NSTI	0.0543214
S1988	Weighted NSTI	0.0861354
S2575	Weighted NSTI	0.0817037
S2096	Weighted NSTI	0.0520107
S1005	Weighted NSTI	0.0760197
S2009	Weighted NSTI	0.0699593
S1300	Weighted NSTI	0.059055
S0789	Weighted NSTI	0.0765767
S0361	Weighted NSTI	0.0640384
S0216	Weighted NSTI	0.0677267
S1716	Weighted NSTI	0.0431219
S2033	Weighted NSTI	0.0551469
S1318	Weighted NSTI	0.0473095
S1169	Weighted NSTI	0.0564063
S2492	Weighted NSTI	0.0619836
S2134	Weighted NSTI	0.0741352
S2181	Weighted NSTI	0.0845375
S2519	Weighted NSTI	0.0687815
S1924	Weighted NSTI	0.0809855
S2046	Weighted NSTI	0.042187
S0548	Weighted NSTI	0.0940559
S1870	Weighted NSTI	0.0556718
S1319	Weighted NSTI	0.0693791
S1468	Weighted NSTI	0.0747834
S0058	Weighted NSTI	0.0576655
S2239	Weighted NSTI	0.0474167
S1962	Weighted NSTI	0.114863
S1531	Weighted NSTI	0.0569097
S2010	Weighted NSTI	0.0476473
S1115	Weighted NSTI	0.0402223
S1470	Weighted NSTI	0.0711723
S1402	Weighted NSTI	0.0629557
S2545	Weighted NSTI	0.0725866
S0166	Weighted NSTI	0.0887629
S1418	Weighted NSTI	0.0574643
S2454	Weighted NSTI	0.0557633
S2442	Weighted NSTI	0.0933194
S1451	Weighted NSTI	0.088064
S2457	Weighted NSTI	0.0401686
S2592	Weighted NSTI	0.0702191
S0785	Weighted NSTI	0.0725629
S1442	Weighted NSTI	0.0569879
S1205	Weighted NSTI	0.040121
S1323	Weighted NSTI	0.0518059
S1893	Weighted NSTI	0.0754366
S2348	Weighted NSTI	0.0638193
S0265	Weighted NSTI	0.0449473
S0315	Weighted NSTI	0.0390727
S2538	Weighted NSTI	0.0491369
S1523	Weighted NSTI	0.0477837
S2589	Weighted NSTI	0.0583649
S1220	Weighted NSTI	0.0745454
S1259	Weighted NSTI	0.0456483
S1388	Weighted NSTI	0.0390501
S1956	Weighted NSTI	0.0974931
S2570	Weighted NSTI	0.0486168
S2482	Weighted NSTI	0.0497654
S2364	Weighted NSTI	0.0640205
S2156	Weighted NSTI	0.0623075
S1816	Weighted NSTI	0.0509407
S2318	Weighted NSTI	0.0558513
S0549	Weighted NSTI	0.0603572
S1381	Weighted NSTI	0.0604927
S1991	Weighted NSTI	0.0801909
S1753	Weighted NSTI	0.0987101
S0651	Weighted NSTI	0.0789487
S1599	Weighted NSTI	0.0361105
S1549	Weighted NSTI	0.0474874
S1188	Weighted NSTI	0.0528826
S1592	Weighted NSTI	0.0871167
S2452	Weighted NSTI	0.0574079
S2574	Weighted NSTI	0.0478252
S1668	Weighted NSTI	0.0608212
S2475	Weighted NSTI	0.0756283
S2041	Weighted NSTI	0.0505102
S1812	Weighted NSTI	0.0440098
S1723	Weighted NSTI	0.0599657
S1083	Weighted NSTI	0.0700468
S1786	Weighted NSTI	0.0415452
S1196	Weighted NSTI	0.108713
S2549	Weighted NSTI	0.0567927
S2101	Weighted NSTI	0.0237608
S2387	Weighted NSTI	0.052524
S1651	Weighted NSTI	0.0772835
S0246	Weighted NSTI	0.0463952
S2460	Weighted NSTI	0.0691408
S2453	Weighted NSTI	0.0613558
S1360	Weighted NSTI	0.0580152
S1441	Weighted NSTI	0.0357972
S0831	Weighted NSTI	0.0889989
S1458	Weighted NSTI	0.0840442
S2544	Weighted NSTI	0.0439405
S2496	Weighted NSTI	0.0516881
S2315	Weighted NSTI	0.0688345
S2504	Weighted NSTI	0.0403365
S1349	Weighted NSTI	0.0548904
S2388	Weighted NSTI	0.100158
S2323	Weighted NSTI	0.0805073
S0579	Weighted NSTI	0.102785
S2317	Weighted NSTI	0.0495922
S1477	Weighted NSTI	0.0413353
S2447	Weighted NSTI	0.0500239
S1183	Weighted NSTI	0.0479993
S1199	Weighted NSTI	0.0919202
S1374	Weighted NSTI	0.0898998
S2270	Weighted NSTI	0.0387692
S0695	Weighted NSTI	0.0757784
S2380	Weighted NSTI	0.0809329
S2208	Weighted NSTI	0.0771145
S2484	Weighted NSTI	0.0453176
S2361	Weighted NSTI	0.0418156
S0517	Weighted NSTI	0.0805508
S1547	Weighted NSTI	0.0734204
S2083	Weighted NSTI	0.0814002
S1537	Weighted NSTI	0.0606538
S1217	Weighted NSTI	0.0453854
S2053	Weighted NSTI	0.0595928
S1998	Weighted NSTI	0.0341356
S1551	Weighted NSTI	0.0350286
S2362	Weighted NSTI	0.0638884
S1201	Weighted NSTI	0.0468855
S1837	Weighted NSTI	0.0723319
S1933	Weighted NSTI	0.0475851
S1987	Weighted NSTI	0.0368865
S1769	Weighted NSTI	0.0822528
S2602	Weighted NSTI	0.0703057
S2514	Weighted NSTI	0.0859342
S0386	Weighted NSTI	0.0602068
S1534	Weighted NSTI	0.0483187
S2222	Weighted NSTI	0.0575531
S2481	Weighted NSTI	0.0528168
S2497	Weighted NSTI	0.0686787
S1474	Weighted NSTI	0.0463782
S2458	Weighted NSTI	0.0411875
S0363	Weighted NSTI	0.0727471
S2569	Weighted NSTI	0.0424924
S2495	Weighted NSTI	0.0654056
S0598	Weighted NSTI	0.061343
S1628	Weighted NSTI	0.0734156
S1209	Weighted NSTI	0.0601103
S1164	Weighted NSTI	0.0681422
S1152	Weighted NSTI	0.049725
S2287	Weighted NSTI	0.0448165
S0172	Weighted NSTI	0.111471
S1322	Weighted NSTI	0.0568963
S1484	Weighted NSTI	0.06063
S0531	Weighted NSTI	0.0819937
S2500	Weighted NSTI	0.261747
S1175	Weighted NSTI	0.0970336
S2303	Weighted NSTI	0.0511426
S1529	Weighted NSTI	0.0868506
S1989	Weighted NSTI	0.0607486
S2586	Weighted NSTI	0.0989479
S0392	Weighted NSTI	0.070169
S2428	Weighted NSTI	0.0682651
S2384	Weighted NSTI	0.058124
S0790	Weighted NSTI	0.0671134
S2193	Weighted NSTI	0.0903239
S0371	Weighted NSTI	0.0512654
S1361	Weighted NSTI	0.0184255
S2350	Weighted NSTI	0.0540852
S2600	Weighted NSTI	0.0617783
S1505	Weighted NSTI	0.0441977
S1659	Weighted NSTI	0.0534174
S0835	Weighted NSTI	0.0707574
S2489	Weighted NSTI	0.0648303
S2238	Weighted NSTI	0.12988
S1467	Weighted NSTI	0.0597376
S1412	Weighted NSTI	0.0789174
S1463	Weighted NSTI	0.0597581
S2553	Weighted NSTI	0.0452276
S0305	Weighted NSTI	0.0404996
S0335	Weighted NSTI	0.0997835
S1479	Weighted NSTI	0.0552186
S1538	Weighted NSTI	0.0617516
S0303	Weighted NSTI	0.100624
S1957	Weighted NSTI	0.091123
S2561	Weighted NSTI	0.0562967
S0818	Weighted NSTI	0.0556741
S2282	Weighted NSTI	0.0979161
S2060	Weighted NSTI	0.0823434
S2183	Weighted NSTI	0.0548653
S1606	Weighted NSTI	0.13825
S0193	Weighted NSTI	0.0690888
S1771	Weighted NSTI	0.0389913
S0911	Weighted NSTI	0.0560232
S2306	Weighted NSTI	0.0541154
S2300	Weighted NSTI	0.124114
S1524	Weighted NSTI	0.0775623
S2223	Weighted NSTI	0.0656186
S1176	Weighted NSTI	0.103565
S1365	Weighted NSTI	0.06718
S1229	Weighted NSTI	0.0862838
S1862	Weighted NSTI	0.0832704
S2398	Weighted NSTI	0.0641816
S1555	Weighted NSTI	0.0492195
S1766	Weighted NSTI	0.111572
S1639	Weighted NSTI	0.136406
S2601	Weighted NSTI	0.180988
S0487	Weighted NSTI	0.0554258
S2182	Weighted NSTI	0.0788638
S1452	Weighted NSTI	0.0389928
S2541	Weighted NSTI	0.063697
S0165	Weighted NSTI	0.0919443
S0167	Weighted NSTI	0.0611345
S0807	Weighted NSTI	0.105637
S0854	Weighted NSTI	0.0411532
S1177	Weighted NSTI	0.0593556
S1197	Weighted NSTI	0.0953631
S1213	Weighted NSTI	0.0648036
S1362	Weighted NSTI	0.0578194
S1528	Weighted NSTI	0.0694645
S1550	Weighted NSTI	0.0918451
S1585	Weighted NSTI	0.0608533
S1601	Weighted NSTI	0.107238
S1619	Weighted NSTI	0.0837337
S1643	Weighted NSTI	0.0711835
S1776	Weighted NSTI	0.0540494
S1783	Weighted NSTI	0.0729423
S1994	Weighted NSTI	0.0507416
S2389	Weighted NSTI	0.0603337
S2393	Weighted NSTI	0.0930017
S2406	Weighted NSTI	0.0672944
S2418	Weighted NSTI	0.0479991
S2591	Weighted NSTI	0.0516211
S0269	Weighted NSTI	0.0572498
S0756	Weighted NSTI	0.0491897
S2516	Weighted NSTI	0.0704193
S2596	Weighted NSTI	0.0741273
S1181	Weighted NSTI	0.0622961
S1655	Weighted NSTI	0.0804685
S1597	Weighted NSTI	0.060788
S2567	Weighted NSTI	0.0443165
S1527	Weighted NSTI	0.0485252
S1680	Weighted NSTI	0.0474701
S1437	Weighted NSTI	0.0490725
S1577	Weighted NSTI	0.0575969
S1652	Weighted NSTI	0.0658087
S1208	Weighted NSTI	0.109468
S2552	Weighted NSTI	0.0581274
S1211	Weighted NSTI	0.0509548
S0571	Weighted NSTI	0.0550759
S2587	Weighted NSTI	0.0640313
S0250	Weighted NSTI	0.0673663
S1404	Weighted NSTI	0.0680412
S1513	Weighted NSTI	0.0267007
S2501	Weighted NSTI	0.0637909
S1396	Weighted NSTI	0.0693715
S2248	Weighted NSTI	0.0754487
S2435	Weighted NSTI	0.0321864
S2149	Weighted NSTI	0.0673134
S1141	Weighted NSTI	0.0759484
S0307	Weighted NSTI	0.0502634
S1436	Weighted NSTI	0.0625487
S2433	Weighted NSTI	0.0605871
S2532	Weighted NSTI	0.04853
S1415	Weighted NSTI	0.0381108
S2160	Weighted NSTI	0.0593363
S1574	Weighted NSTI	0.060822
S2476	Weighted NSTI	0.0338852
S0235	Weighted NSTI	0.1021
S2310	Weighted NSTI	0.0731867
S1937	Weighted NSTI	0.0354474
S1356	Weighted NSTI	0.0464606
S2008	Weighted NSTI	0.0429822
S1203	Weighted NSTI	0.0462745
S1235	Weighted NSTI	0.037138
S0184	Weighted NSTI	0.106281
S1605	Weighted NSTI	0.0686073
S1430	Weighted NSTI	0.0197866
S1162	Weighted NSTI	0.0590704
S2534	Weighted NSTI	0.236108
S0793	Weighted NSTI	0.0851208
S1923	Weighted NSTI	0.0936699
S2148	Weighted NSTI	0.103611
S0533	Weighted NSTI	0.174481
S2408	Weighted NSTI	0.0654369
S2308	Weighted NSTI	0.0625499
S2346	Weighted NSTI	0.0479932
S1593	Weighted NSTI	0.0255613
S1617	Weighted NSTI	0.0607038
S1647	Weighted NSTI	0.0547114
S1662	Weighted NSTI	0.0419354
S1780	Weighted NSTI	0.123567
S1983	Weighted NSTI	0.0515968
S1502	Weighted NSTI	0.0479916
S1750	Weighted NSTI	0.0508247
S0273	Weighted NSTI	0.0928751
S1629	Weighted NSTI	0.0867157
S2417	Weighted NSTI	0.0296837
S1408	Weighted NSTI	0.077305
S0535	Weighted NSTI	0.0407736
S1497	Weighted NSTI	0.0324098
S2409	Weighted NSTI	0.140065
S2531	Weighted NSTI	0.051334
